# Supplementary material for: Exploratory study reveals far reaching systemic and cellular effects of verapamil treatment in subjects with type 1 diabetes
Source: Nat Commun. 2022 Mar 3;13:1159. doi: 10.1038/s41467-022-28826-3 (PMC8894430; doi:10.1038/s41467-022-28826-3)
Supplement: Supplementary file 4 — Source Data [file 41467_2022_28826_MOESM4_ESM.zip]

Archive with 1 entries (1 files):
- Source Data - Verapamil 2021.xlsx
