# Supplementary material for: Exploratory study reveals far reaching systemic and cellular effects of verapamil treatment in subjects with type 1 diabetes
Source: Nat Commun. 2022 Mar 3;13:1159. doi: 10.1038/s41467-022-28826-3 (PMC8894430; doi:10.1038/s41467-022-28826-3)
Supplement: Supplementary file 4 — Source Data [file 41467_2022_28826_MOESM4_ESM.zip › Source Data - Verapamil 2021.xlsx]

## Sheet: Fig 1a
Fig 1a
Control
BL	Y1
0.249	0.452
0.0906	0.164
-0.196	0.366
-0.0362	-0.103
0.235	0.0386

## Sheet: Fig 1b
Fig 1b
Verapamil
BL	Y1
0.162	-0.115
0.0922	-0.471
0.0517	-0.345
0.178	-0.111
-0.0184	-0.656

## Sheet: Fig 1c
Fig 1c
Change Y1-BL
C	V
0.203	-0.277
0.0734	-0.5632
0.562	-0.3967
-0.0668	-0.289
-0.1964	-0.6376

## Sheet: Fig 1d
Fig 1d
Control
BL	Y1
76.6763	65.9241
27.0274	39.2454
73.041	93.0585
25.9188	29.2333
43.2199	54.876
36.7674	37.5308

## Sheet: Fig 1e
Fig 1e
Verapamil
BL	Y1
74.9835	61.9434
36.8379	19.7517
42.6927	30.3306
74.7412	40.3099
25.9188	8.80734
40.686	21.4294
67.5999	38.4406
17.5381	17.897
38.1381	12.7738

## Sheet: Fig 1f
Fig 1f
Change Y1-BL
C	V
-10.7522	-13.0401
12.218	-17.0862
20.0175	-12.3621
3.31446	-34.4313
11.6561	-17.1115
0.76342	-19.2566
	-29.1593
	0.358943
	-25.3643

## Sheet: Fig 1g
Fig 1g
Healthy	T1D BL	Control T1D Y1	Verapamil T1D Y1
31.6886	76.6763	65.9241	61.9434
29.5286	27.0274	39.2454	19.7517
24.0252	73.041	93.0585	30.3306
18.0817	25.9188	29.2333	40.3099
28.1667	43.2199	54.876	8.80734
15.4809	36.7674	37.5308	21.4294
15.8635	74.9835		38.4406
50.8642	36.8379		17.897
29.7998	42.6927		12.7738
	74.7412
	25.9188
	40.686
	67.5999
	17.5381
	38.1381

## Sheet: Fig 1h
Fig 1h
CHGA (ng/mL)	C-pep AUC (pmol/L)
31.6886	1.56046
24.0252	1.655
28.1667	2.10702
15.4809	1.81905
76.6763	0.350033
27.0274	0.65869
73.041	0.653415
25.9188	0.619487
36.7674	0.425542
43.2199	0.752818
74.9835	0.508912
74.7412	0.75437
25.9188	1.23318
40.686	0.786228
38.1381	0.885839
21.4294	1.31459
61.9434	0.663448
40.3099	1.06437
8.80734	2.05385
12.7738	0.725718
65.9241	0.127435
39.2454	0.484398
93.0585	0.308657
29.2333	0.349205
37.5308	0.410854
54.876	0.0564769

## Sheet: Fig 2a -S4a
Fig 2a (S4a)
	BL	Y1	Y2
Verapamil	40.686	21.4294	17.5381
	74.9835	61.9434
	74.7412	40.3099	41.643
	25.9188	8.80734	7.17454
	38.1381	12.7738	21.2552
Verapamil/ Disc V	67.5999	38.4406	77.9475
	36.8379	19.7517	46.6904
	17.5381	17.897	36.7674
	42.6927	30.3306	32.4927
Control	76.6763	65.9241	59.2543
	27.0274	39.2454
	73.041	93.0585
	25.9188	29.2333	23.7461
	36.7674	54.876
	43.2199	37.5308

## Sheet: Fig 2b -S4b
Fig 2b (S4b)
	BL	Y1	Y2
Verapamil	0	67.2017	24.5757
	0	30.3659
	0	41.0942	-16.1113
	0	66.5492	65.8614
	0	-18.0757	-8.8043
Verapamil/ Disc V	0	-26.2659	-70.0084
	0	0.664557	-33.0169
	0	-20.7869	-40.9426
	0	89.1925	58.3172
Control	0	-63.5934	-96.6903
	0	-26.4604
	0	-52.7624
	0	-43.63	-45.2775
	0	-3.45163
	0	-92.4979

[truncated: 15 more sheets: Fig 2c -S4c, Fig 2d -S4d, Fig 3a, Fig 3b, Fig 3c, Fig 3d, Fig 3e, Fig 3f, Sup Fig S3a, Sup Fig S3b, Sup Fig S3c, Sup Fig S5a, Sup Fig S5b, Sup Fig S5c, Sup Fig S5d]
